# Supplementary material for: Identification of Unstable Ellagitannin Metabolites in the Leaves of Quercus dentata by Chemical Derivatization
Source: Molecules. 2023 Jan 27;28(3):1246. doi: 10.3390/molecules28031246 (PMC9919081; doi:10.3390/molecules28031246)
Supplement: Supplementary file 1 [file molecules-28-01246-s001.zip]

Archive with 1 entries (1 files):
- molecules-2184889-supplementary.pdf
